# Supplementary material for: Modeling of the ComRS Signaling Pathway Reveals the Limiting Factors Controlling Competence in Streptococcus thermophilus
Source: Front Microbiol. 2015 Dec 22;6:1413. doi: 10.3389/fmicb.2015.01413 (PMC4686606; doi:10.3389/fmicb.2015.01413)
Supplement: Supplementary file 2 [file DataSheet2.xlsx]

## Sheet: OD_600
Growth : OD_600 for all strains
	LF121 (PcomS-luxAB)					CB001 (PcomX-luxAB)								LF123 (PcomR-luxAB)
avg time [h]	LF121_a	LF121_b	LF121_c	LF121_d	LF121_e	CB001_a	CB001_b	CB001_c	CB001_d	CB001_e	CB001_f	CB001_g	CB001_h	LF123_a	LF123_b	LF123_c	LF123_d	Mean_OD
0	0.0452671	0.0422412	0.0485385	0.0482663	0.0485983	0.0404613	0.0435126	0.0371592	0.0362319	0.0373539	0.0389659	0.0518473	0.0521136	0.0449831	0.0422626	0.0500036	0.0442688	0.0442397
0.166667	0.041535	0.0434513	0.0495625	0.0487604	0.0497141	0.0389296	0.044	0.0385514	0.0396252	0.0379132	0.0381182	0.0505764	0.0521136	0.0449831	0.0429594	0.0478403	0.0450291	0.0443331
0.333333	0.0452406	0.0482297	0.0547249	0.0519557	0.0560883	0.0398419	0.049	0.0393221	0.041097	0.038955	0.03949	0.0516097	0.0521136	0.0449831	0.0443454	0.055	0.0468619	0.0469917
0.5	0.0496926	0.0645991	0.0600879	0.0578431	0.066	0.040487	0.055	0.040495	0.0387608	0.0406918	0.0402798	0.0532981	0.055	0.0449831	0.0387885	0.062	0.0459457	0.0502325
0.666667	0.0547078	0.0734149	0.0648288	0.0649123	0.075	0.0421584	0.05964	0.0428466	0.0390491	0.0410061	0.0413821	0.0559253	0.058	0.0449831	0.0380722	0.067	0.0436242	0.0533265
0.833333	0.0605764	0.0798411	0.0721237	0.0732864	0.0897607	0.0439981	0.0599245	0.0451892	0.0407428	0.0419048	0.0422738	0.0594844	0.065	0.0436454	0.0410622	0.0733755	0.0466363	0.057578
1	0.0679353	0.0856331	0.081957	0.0850559	0.101162	0.0474439	0.0621949	0.048563	0.0418442	0.0426902	0.0438742	0.0641269	0.075	0.0535947	0.0466729	0.0772941	0.0521874	0.0633664
1.16667	0.0794291	0.096207	0.0924288	0.0994752	0.115559	0.0512015	0.0669579	0.0511375	0.0441083	0.0457753	0.0459103	0.0692342	0.082	0.065748	0.056047	0.0844809	0.0612496	0.070997
1.33333	0.092235	0.10775	0.107377	0.116456	0.131603	0.0562914	0.0716726	0.0556196	0.0463702	0.0455932	0.0477212	0.0763038	0.0892153	0.0827382	0.0679117	0.0947438	0.0706803	0.0800166
1.5	0.107779	0.122678	0.126203	0.140472	0.153914	0.0627057	0.0776477	0.0612013	0.048323	0.048995	0.052213	0.0865994	0.098075	0.100527	0.0832227	0.109127	0.0838366	0.0919718
1.66667	0.125301	0.140943	0.145951	0.162952	0.178201	0.0702507	0.0864014	0.0685655	0.0528046	0.0535306	0.0534756	0.0981819	0.110396	0.120009	0.0974018	0.124502	0.100724	0.10527
1.83333	0.147526	0.162238	0.166999	0.195885	0.205267	0.0812677	0.0972531	0.076945	0.0573159	0.0579689	0.0589889	0.109584	0.122312	0.145963	0.114626	0.142675	0.116235	0.12112
2	0.16591	0.184831	0.194153	0.218841	0.237853	0.0930186	0.108329	0.087648	0.0629158	0.0621278	0.0629718	0.124359	0.136519	0.175308	0.134682	0.163237	0.137862	0.138269
2.16667	0.193045	0.215558	0.222629	0.255663	0.26991	0.104992	0.122264	0.0995443	0.0650481	0.0653531	0.0663401	0.14197	0.152634	0.208087	0.161513	0.19223	0.166057	0.15899
2.33333	0.226616	0.247117	0.257632	0.297187	0.309916	0.121219	0.139274	0.113761	0.0697713	0.0697173	0.0718923	0.165014	0.176629	0.24633	0.196495	0.228081	0.202806	0.184674
2.5	0.268643	0.28559	0.30187	0.346498	0.361181	0.141032	0.159756	0.132077	0.0772321	0.0759131	0.0783051	0.194349	0.202918	0.290159	0.235924	0.265795	0.243717	0.215351
2.66667	0.313795	0.333751	0.353185	0.401344	0.413924	0.166739	0.187124	0.154907	0.0863766	0.0853286	0.0868766	0.225557	0.236953	0.336415	0.278016	0.317309	0.294387	0.251293
2.83333	0.363014	0.37953	0.415211	0.459361	0.472224	0.198631	0.219162	0.182403	0.0995301	0.0994181	0.0976921	0.266464	0.275162	0.384272	0.322228	0.375389	0.353334	0.291943
3	0.417774	0.431557	0.480232	0.513518	0.521844	0.23853	0.262153	0.216961	0.116896	0.115799	0.113588	0.312101	0.32115	0.432314	0.370773	0.43708	0.416397	0.336392
3.16667	0.473895	0.484791	0.544484	0.563168	0.575297	0.284804	0.308209	0.257621	0.137332	0.136015	0.133985	0.367078	0.373588	0.488518	0.427607	0.50731	0.485441	0.385244
3.33333	0.528322	0.53642	0.606286	0.607521	0.621105	0.33716	0.365289	0.306475	0.163954	0.163484	0.1591	0.428346	0.433479	0.541007	0.485974	0.576085	0.556731	0.436279
3.5	0.580475	0.586795	0.65886	0.647789	0.666636	0.403193	0.428675	0.356838	0.196824	0.195576	0.1898	0.496343	0.494808	0.586076	0.546361	0.638636	0.617129	0.487695
3.66667	0.622043	0.632175	0.702486	0.69	0.7	0.470011	0.495754	0.422819	0.231896	0.231342	0.224143	0.577244	0.588853	0.63	0.599975	0.690208	0.674841	0.540223
3.83333	0.659562	0.670247	0.735744	0.74	0.755	0.537751	0.567844	0.491488	0.269029	0.267483	0.26232	0.609306	0.609306	0.66	0.641182	0.734678	0.715255	0.583894
4	0.690047	0.708653	0.765295	0.765295	0.765295	0.591752	0.630981	0.549714	0.313425	0.307727	0.30291	0.662821	0.662821	0.69	0.674457	0.766373	0.749216	0.62334
4.16667	0.716981	0.727838	0.785163	0.785163	0.785163	0.649497	0.684596	0.609306	0.366555	0.356125	0.35181	0.694368	0.694368	0.699407	0.699407	0.791869	0.7767	0.657313
4.33333	0.734684	0.751498	0.804472	0.804472	0.804472	0.682893	0.730112	0.662821	0.423363	0.4164	0.406126	0.729082	0.729082	0.727366	0.727366	0.816596	0.799251	0.69118
4.5	0.750836	0.768984	0.819658	0.819658	0.819658	0.71806	0.769051	0.694368	0.485413	0.472667	0.466351	0.753523	0.753523	0.744635	0.744635	0.83537	0.817809	0.719659
4.66667	0.767273	0.784265	0.834208	0.834208	0.834208	0.74119	0.800189	0.729082	0.54007	0.530231	0.524981	0.772649	0.772649	0.763012	0.763012	0.853225	0.833452	0.745759
4.83333	0.78012	0.79851	0.845474	0.845474	0.845474	0.765015	0.820303	0.753523	0.587432	0.574555	0.583967	0.790641	0.790641	0.771933	0.771933	0.865779	0.848343	0.767007
5	0.791442	0.811026	0.855328	0.855328	0.855328	0.786523	0.841108	0.772649	0.629623	0.624381	0.628494	0.810617	0.810617	0.786746	0.786746	0.876651	0.857281	0.787052
5.16667	0.799821	0.821183	0.862919	0.862919	0.862919	0.804901	0.859644	0.790641	0.66528	0.650944	0.666487	0.823877	0.823877	0.793845	0.793845	0.887704	0.868926	0.802337
5.33333	0.808713	0.831849	0.868499	0.868499	0.868499	0.8183	0.874316	0.810617	0.695633	0.683976	0.700737	0.838777	0.838777	0.800698	0.800698	0.893322	0.875208	0.816301
5.5	0.814763	0.840281	0.875389	0.875389	0.875389	0.831036	0.884986	0.823877	0.717509	0.7037	0.721455	0.847442	0.847442	0.805853	0.805853	0.901624	0.882948	0.826761
5.66667	0.820808	0.846853	0.88138	0.88138	0.88138	0.84342	0.896734	0.838777	0.738288	0.717128	0.728715	0.855774	0.855774	0.813538	0.813538	0.906134	0.887304	0.835701
5.83333	0.824474	0.853958	0.885246	0.885246	0.885246	0.851277	0.906563	0.847442	0.755947	0.735955	0.752458	0.874316	0.874316	0.819194	0.819194	0.911581	0.891842	0.845544
6	0.828776	0.856779	0.889314	0.889314	0.889314	0.859612	0.913026	0.855774	0.771404	0.755026	0.768076	0.884986	0.884986	0.824905	0.824905	0.916494	0.89419	0.853346

## Sheet: Growth rate
time [h]	OD_600	X(t)=OD*5*10^8	dX(t)/dt = X'	µ(t)=X'/X
0	0.0442397	2.21199e+07
0.166667	0.0443331	2.21666e+07	280165	0.0126391
0.333333	0.0469917	23495850	7.97578e+06	0.339455
0.5	0.0502325	25116250	9.7224e+06	0.387096
0.666667	0.0533265	2.66633e+07	9.28207e+06	0.348122
0.833333	0.057578	2.8789e+07	1.27543e+07	0.443027
1	0.0633664	3.16832e+07	1.73654e+07	0.548096
1.16667	0.070997	3.54985e+07	2.28918e+07	0.644865
1.33333	0.0800166	4.00083e+07	2.70587e+07	0.676328
1.5	0.0919718	4.59859e+07	3.58654e+07	0.779923
1.66667	0.10527	5.2635e+07	3.98948e+07	0.757952
1.83333	0.12112	6.05602e+07	4.75513e+07	0.78519
2	0.138269	6.91343e+07	5.14443e+07	0.744122
2.16667	0.15899	7.94952e+07	6.21657e+07	0.782005
2.33333	0.184674	9.23369e+07	7.70503e+07	0.834447
2.5	0.215351	1.07675e+08	9.203e+07	0.854699
2.66667	0.251293	1.25647e+08	1.07828e+08	0.858188
2.83333	0.291943	1.45971e+08	1.21948e+08	0.835423
3	0.336392	1.68196e+08	1.33349e+08	0.792816
3.16667	0.385244	1.92622e+08	1.46554e+08	0.76084
3.33333	0.436279	2.18139e+08	1.53105e+08	0.701869
3.5	0.487695	2.43847e+08	1.54248e+08	0.632561
3.66667	0.540223	2.70111e+08	1.57584e+08	0.583405
3.83333	0.583894	2.91947e+08	1.31013e+08	0.448755
4	0.62334	3.1167e+08	1.18339e+08	0.379693
4.16667	0.657313	3.28656e+08	1.01918e+08	0.310105
4.33333	0.69118	3.4559e+08	1.01601e+08	0.293993
4.5	0.719659	3.59829e+08	8.54369e+07	0.237437
4.66667	0.745759	3.7288e+08	7.83008e+07	0.20999
4.83333	0.767007	3.83503e+08	6.37433e+07	0.166213
5	0.787052	3.93526e+08	6.01358e+07	0.152813
5.16667	0.802337	4.01169e+08	4.58554e+07	0.114305
5.33333	0.816301	4.0815e+08	4.18914e+07	0.102637
5.5	0.826761	4.13381e+08	3.13801e+07	0.075911
5.66667	0.835701	4.17851e+08	2.68214e+07	0.0641889
5.83333	0.845544	4.22772e+08	2.95286e+07	0.0698453
6	0.853346	4.26673e+08	2.34046e+07	0.0548538

## Sheet: RLU_LF121_CB001_LF123
RLU for PcomR,S,X
	LF121 (PcomS-luxAB)					CB001 (PcomX-luxAB)								LF123 (PcomR-luxAB)				Mean of RLUs (used in ODE_model.m)
avg time [h]	LF121_a	LF121_b	LF121_c	LF121_d	LF121_e	CB001_a	CB001_b	CB001_c	CB001_d	CB001_e	CB001_f	CB001_g	CB001_h	LF123_a	LF123_b	LF123_c	LF123_d	PcomS-luxAB	PcomX-luxAB	PcomR-luxAB
0	22.1319	12.2357	18.9903	25.5623	26.2075	29.5165	3.95228	34.0882	11.7211	15.6637	-0.287552	46.1113	28.6176	103.292	50.2893	140.673	199.314	21.0255	21.1729	123.392
0.166667	35.2208	-2.15	14.8257	20.9139	5.84198	10.877	5.06037	13.0259	0.202385	30.9148	1.90553	19.1083	47.3191	276.162	307.392	310.204	625.812	14.9305	16.0517	379.893
0.333333	36.9993	12.1372	12.4447	18.5939	-11.8252	14.4102	23.4273	16.9167	22.3281	17.0582	31.5319	21.0124	-0.711105	1171.17	912.412	1195.18	1865.94	13.67	18.2467	1286.18
0.5	51.0243	50.2977	52.707	16.7874	58.7772	80.8765	49.3785	71.8067	9.02279	16.852	27.3627	70.3979	108.867	3424.58	2443.54	3088.52	7104.4	45.9187	54.3205	4015.26
0.666667	94.1254	62.9773	63.5399	137.197	120.106	104.672	110.791	164.363	75.2648	93.3892	57.5406	226.357	173.532	7462.44	5220.45	6206.52	15777.2	95.5891	125.739	8666.65
0.833333	149.625	191.87	155.63	187.473	237.598	278.157	236.009	230.738	144.192	129.969	119.935	408.998	431.731	12942.4	8727.49	10444.7	28474.6	184.439	247.466	15147.3
1	359.784	340.831	209.87	657.953	715.616	268.834	265.861	304.833	238.735	205.153	278.186	536.326	521.273	19646.7	12708.3	13612.9	42023.7	456.811	327.4	21997.9
1.16667	1165.65	1122.57	685.694	2786.58	2423.93	466.514	525.025	310.879	282.471	331.696	416.416	980.034	1037.59	27570.6	16708.9	17760	58150.1	1636.88	543.828	30047.4
1.33333	4864.19	4054.61	2650.74	11811.9	9905.94	689.244	715.797	719.124	766.529	593.939	744.929	1829.57	1857.4	35407.5	19235.3	21035.7	73630.7	6657.48	989.566	37327.3
1.5	22680	17490.9	9647.5	75900.3	50957	1737.43	1531.42	1458.81	1576.09	1488.93	1564.48	5472.15	4926.14	46256.6	23074.4	24196.6	92232.5	35335.1	2469.43	46440
1.66667	158925	109173	50124.5	608095	421883	4798.11	3997.37	4409.23	5336.2	4659.08	5303.53	30948.5	23061.3	63260	27879.7	28993	112239	269640	10314.2	58092.9
1.83333	803690	634795	296005	2224960	1939560	27131.7	20637.8	21469.8	33068.5	29659.8	32354.9	170353	128354	80452.4	30063	33155.1	129205	1179802	57878.7	68218.9
2	2317610	2045390	1125250	4186300	4077180	127809	96021.8	88273.3	130010	120567	133709	635344	539146	97135.5	35803.4	39152.7	148666	2750346	233860	80189.4
2.16667	3914600	3762630	2191870	5777650	5805270	436714	367383	268946	303823	276655	303244	1317760	1232910	116514	40865.6	43928.6	160678	4290404	563429	90496.6
2.33333	4928790	5045970	3025110	5954960	6395150	973014	923996	581748	537370	511873	550480	1874720	1863290	126798	45230.5	47918	159133	5069996	977061	94769.9
2.5	4968400	5264120	3245410	5265520	6054020	1496390	1494630	879839	745062	729174	774891	2211840	2270880	127949	48417.5	52458.3	151247	4959494	1.32534e+06	95017.9
2.66667	4372530	4914110	3061860	4578530	5576860	1828160	1851630	1097280	898601	892766	951646	2259350	2300380	121442	53392	55475.8	138810	4500778	1.50998e+06	92279.9
2.83333	3660560	4529100	2804390	4050650	5133970	1900490	1938290	1171660	983881	988606	1044460	2109620	2150330	112131	59187.6	59201.8	136783	4035734	1.53592e+06	91825.9
3	3123130	4022420	2499730	3461060	4451610	1772230	1827370	1173140	979976	1000270	1054540	1839100	1947700	110340	63623.9	62593.3	139922	3511590	1.44929e+06	94119.8
3.16667	2744790	3558160	2149350	2666710	3547200	1570800	1718110	1083960	931059	953428	997961	1562050	1739880	114421	67317	65308.8	141572	2933242	1319656	97154.7
3.33333	2295340	3062170	1614680	1755290	2406020	1295570	1456960	931418	850371	870159	904158	1366330	1523570	122075	61907.2	61159.1	121762	2226700	1149817	91725.8
3.5	1760460	2397240	965878	1035880	1464400	1105850	1263670	787701	765989	777741	814360	1255690	1416140	113475	41276.6	39671.2	88398.6	1.52477e+06	1.02339e+06	70705.4
3.66667	1151840	1641020	499271	499271	1151840	997486	1149630	680010	705876	695344	745725	997486	1149630	86191.7	20763.5	19547.4	71000	988648	890148	49375.7
3.83333	686081	1012330	246797	246797	686081	887881	1035560	613410	616165	616484	670852	887881	1035560	54782.7	9403.09	8675.96	54782.7	575617	795474	31911.1
4	389687	595797	121683	121683	389687	721898	836686	529931	499725	493952	542225	721898	836686	32571.6	4245.92	3963.41	32571.6	323707	647875	18338.1
4.16667	219427	331824	68013.8	68013.8	219427	470408	557926	405922	393853	399077	443877	470408	557926	19770.2	2281.61	1932.97	19770.2	181341	462425	10938.7
4.33333	125604	187124	49953	49953	125604	247935	302371	251415	330947	337423	370058	247935	302371	12481.5	1263.92	1167.73	12481.5	107648	298807	6848.66
4.5	81349.5	113525	46021.1	46021.1	81349.5	124191	159224	121852	288926	291729	325681	124191	159224	9077.69	1021.79	816.103	9077.69	73653.2	199377	4998.32
4.66667	63497.7	79304.2	45092.1	45092.1	63497.7	63308.1	81032.8	52048.9	234384	247793	275451	63308.1	81032.8	6692.1	892.824	675.827	6692.1	59296.8	137295	3738.21
4.83333	55424.2	63136.9	44298.8	44298.8	55424.2	38555.6	47346.9	24725.4	162297	181318	207740	38555.6	47346.9	5053.99	653.71	515.864	5053.99	52516.6	93485.7	2819.39
5	47423.3	52897.9	41512	41512	47423.3	27455.9	32929.8	14914.9	98013.1	118754	137422	27455.9	32929.8	3526.21	531.478	521.207	3526.21	46153.7	61234.4	2026.28
5.16667	40737.4	46207.5	36295.8	36295.8	40737.4	22560.7	25759.3	11186.6	59061.4	70538.5	82323.7	22560.7	25759.3	2933.79	498.318	421.809	2933.79	40054.8	39968.8	1696.93
5.33333	35352.2	42067.4	30343.9	30343.9	35352.2	17905.8	21375.4	9240.25	35318.9	41750.5	48722.9	17905.8	21375.4	2104.17	337.919	290.876	2104.17	34691.9	26699.4	1209.28
5.5	30025.6	37864	22675.1	22675.1	30025.6	14367	17559.5	8221.28	22895.4	26612.5	31345.3	14367	17559.5	1629.41	221.024	349.004	1629.41	28653.1	19115.9	957.212
5.66667	24753.4	32883.8	16248.3	16248.3	24753.4	9417.07	14706.6	7102.14	15166.9	18410.9	22427.4	9417.07	14706.6	1212.36	230.119	244.432	1212.36	22977.4	13919.3	724.818
5.83333	20241.6	28119.1	11992.5	11992.5	20241.6	7082.16	11353.7	6317.21	10273.8	13149.1	15138.3	7082.16	11353.7	775.143	132.465	204.914	775.143	18517.5	10218.8	471.916
6	16850.3	24022.7	8548.32	8548.32	16850.3	5333.13	8519.72	5090.48	7057.08	8450	9982.19	5333.13	8519.72	661.97	126.362	118.435	661.97	14964	7285.68	392.184

## Sheet: RLU_bS
	RLU	RLUs (used in ODE_model.m)
	time [h]	PcomS in ComR- strain LF135_clone 1	PcomS in ComR- strain LF135_clone 2	Mean
1	0	79.3333	177.617	128.475
2	0.169981	434.836	399.172	417.004
3	0.338681	612.747	512.318	562.533
4	0.507378	761.861	837.965	799.913
5	0.676069	987.448	1301.5	1144.47
6	0.844867	1506.78	1755.12	1630.95
7	1.01351	1770.66	2115.23	1942.95
8	1.18224	1797.11	2559.83	2178.47
9	1.35096	2001.9	2479.69	2240.8
10	1.51969	2111.79	2749.85	2430.82
11	1.68842	2113.57	2792.72	2453.14
12	1.85719	2121.72	2808.57	2465.14
13	2.02591	2342.18	2569.14	2455.66
14	2.19456	2354.99	2252.01	2303.5
15	2.36316	2214.12	2052.74	2133.43
16	2.53174	1985.1	1166.86	1575.98
17	2.70043	1484.19	765.834	1125.01
18	2.86912	963.65	552.247	757.948
19	3.03778	531.083	347.692	439.387
20	3.20649	433.536	210.27	321.903
21	3.37513	279.166	212.202	245.684
22	3.54382	179.284	70.6766	124.98
23	3.71248	86.1532	50.9321	68.5426
24	3.88115	74.8095	71.9791	73.3943
25	4.04988	76.7817	35.3897	56.0857
26	4.21858	32.505	42.796	37.6505
27	4.38719	19.7505	56.4906	38.1206
	MAX	2354.99	2808.57	2581.78
